# Supplementary material for: Absolute measurement of the tissue origins of cell-free DNA in the healthy state and following paracetamol overdose
Source: BMC Med Genomics. 2020 Apr 6;13:60. doi: 10.1186/s12920-020-0705-2 (PMC7133021; doi:10.1186/s12920-020-0705-2)
Supplement: Supplementary file 3 — Additional file 3: Table S1. Oligonucleotides for amplification of 1lox and 2lox mT/mG gene. Description of data: 1lox assay consisted of mTmGF1, mTmGR and mTmGP. 2lox assay consisted of mTmGF2, mTmGR, mTmGP. FAM: 6-carboxyfluorescein; BHQ: black hole quencher. Amplicon length for 1lox and 2lox assays are 124 bp. (XLS 25 kb) [file 12920_2020_705_MOESM3_ESM.xls]

## Sheet: Sheet1
Table S1. Oligonucleotides for amplification of 1-Lox and 2-Lox mT/mG gene.
Oligonucleotide Name	Primer Sequence
mTmGF1	5'-GCCCTCGACACTAGTGAACC-3'
mTmGF2	5'-GGTAAGTAAGCTTGGGCTG-3'
mTmGR	5'-CTGCGGTCTTGGAGAAAC-3'
mTmGP	5'-[FAM]CGGATCATCACCGCGGATGGGTTGC[BHQ]-3'
