# Supplementary material for: Absolute measurement of the tissue origins of cell-free DNA in the healthy state and following paracetamol overdose
Source: BMC Med Genomics. 2020 Apr 6;13:60. doi: 10.1186/s12920-020-0705-2 (PMC7133021; doi:10.1186/s12920-020-0705-2)
Supplement: Supplementary file 4 — Additional file 4 Table S2. Primer pairs and probes for amplification of liver and non-liver DNA fragments using methylation ddPCR. Description of data: Amplification of liver and non-liver DNA fragments was performed as previously described [37]. [file 12920_2020_705_MOESM4_ESM.xls]

## Sheet: Sheet1
Table S2. Primer pairs and probes for amplification of liver and non-liver DNA fragments using methylation ddPCR.
Assay	Primer/Probe	Sequence
Methylated	Forward	5'-TTTATTTGTTCGGTCGATTTATTTGTA-3'
	Reverse	5'-AACGACTACTCCTCGAACACCG-3'
	Probe	5’-[FAM]-TTGTCGTCGTTTCGGTT-[BHQ]-3’
Unmethylated	Forward	5'-TGTATATTTATTTGTTTGGTTGATTTATTTGTA-3'
	Reverse	5'-CCAACAACTACTCCTCAAACACCA-3'
	Probe	5’-[VIC]-TTTGTTGTTGTTTTGGTTTA-[BHQ]-3’
