# Supplementary material for: Absolute measurement of the tissue origins of cell-free DNA in the healthy state and following paracetamol overdose
Source: BMC Med Genomics. 2020 Apr 6;13:60. doi: 10.1186/s12920-020-0705-2 (PMC7133021; doi:10.1186/s12920-020-0705-2)
Supplement: Supplementary file 7 — Additional file 7: Table S3. Measurements of the tissue origins of cfDNA in the healthy state between three studies. Description of data: A comparison of tissue contributions between the present study with 2 other studies in human based on tissue-specific methylation pattern by Sun et al. [21] and Moss et al. [23]. [file 12920_2020_705_MOESM7_ESM.xlsx]

## Sheet: Sheet1
Table S3. Measurements of the tissue origins of cfDNA in the healthy state between three studies
Cells / tissues	Percentage of contribution (%)
	Laurent et al	Sun et al	Moss et al
Myeloid	39.7	-	-
Monocyte	-	-	10.5
Granulocyte	-	-	32
Neutrophil	-	64.3	-
Lymphoid	27.8	-	12.1
T cells	-	12.6	-
B cells	-	9.4	-
Erythroid	10.7	-	29.7
Liver	-	10.7	-
Hepatocyte	4.2	-	1.2
Cardiomyocyte	0	-	-
Striated muscle	0	-	-
Endothelial	-	-	8.6
Neuron	-	-	2
