# Supplementary material for: Absolute measurement of the tissue origins of cell-free DNA in the healthy state and following paracetamol overdose
Source: BMC Med Genomics. 2020 Apr 6;13:60. doi: 10.1186/s12920-020-0705-2 (PMC7133021; doi:10.1186/s12920-020-0705-2)
Supplement: Supplementary file 12 — Additional file 12: Table S5. Comparison of biomarkers in APAP overdose patients before and after treatment with NAC Description of data: Total cfDNA was measured using a single-locus qPCR of the human beta-actin gene (ACTB). The normal range for serum ALT is 0–45 IU/l. [file 12920_2020_705_MOESM12_ESM.xlsx]

## Sheet: Sheet1
Table S5. Comparison of biomarkers in APAP overdose patients before and after treatment with NAC
Sample ID	Biomarker before treatment		Biomarker after treatment
	Total cfDNA (ng/ml)	ALT (IU/l)	Total cfDNA (ng/ml)	ALT (IU/l)
A	325.214	1277	35.6914	29
B	238.041	234	129.419	49
C	345.667	313	154.875	12
